# Supplementary material for: Glucose Enhances Pro-Tumorigenic Functions of Mammary Adipose-Derived Mesenchymal Stromal/Stem Cells on Breast Cancer Cell Lines
Source: Cancers (Basel). 2022 Nov 3;14(21):5421. doi: 10.3390/cancers14215421 (PMC9655059; doi:10.3390/cancers14215421)
Supplement: Supplementary file 1 [file cancers-14-05421-s001.zip]

Archive with 1 entries (1 files):
- cancers-1886925-supplementary.pdf
